# Supplementary material for: The Embodied Simulation of L2 Grammatical Aspect: Proficiency-Dependent Evidence from the Action-Sentence Compatibility Effect
Source: Behav Sci (Basel). 2025 Nov 18;15(11):1581. doi: 10.3390/bs15111581 (PMC12649481; doi:10.3390/bs15111581)
Supplement: Supplementary file 1 [file behavsci-15-01581-s001.zip]

Archive with 1 entries (1 files):
- behavsci-3919558-supplementary.pdf
